# Supplementary material for: Blockade of Wnt Secretion Attenuates Myocardial Ischemia–Reperfusion Injury by Modulating the Inflammatory Response
Source: Int J Mol Sci. 2022 Oct 14;23(20):12252. doi: 10.3390/ijms232012252 (PMC9602582; doi:10.3390/ijms232012252)
Supplement: Supplementary file 1 [file ijms-23-12252-s001.zip]

Archive with 1 entries (1 files):
- ijms-1919709-supplementary.pdf
